# Supplementary material for: Feasibility of Short-Term Aggressive Lipid-Lowering Therapy with the PCSK9 Antibody in Acute Coronary Syndrome
Source: J Cardiovasc Dev Dis. 2023 May 9;10(5):204. doi: 10.3390/jcdd10050204 (PMC10219227; doi:10.3390/jcdd10050204)
Supplement: Supplementary file 1 [file jcdd-10-00204-s001.zip]

Archive with 1 entries (1 files):
- jcdd-2362276-supplementary.pdf
